# Supplementary material for: Extracellular microparticles derived from hepatic progenitor cells deliver a death signal to hepatoma-initiating cells
Source: J Nanobiotechnology. 2022 Feb 14;20:79. doi: 10.1186/s12951-022-01280-5 (PMC8842981; doi:10.1186/s12951-022-01280-5)
Supplement: Supplementary file 1 — Additional file 1: Table S1. The proteins identified in apoHPC-MPs. [file 12951_2022_1280_MOESM1_ESM.xlsx]

## Sheet: Sheet1
The proteins identified in all three experiments. Data are sorted by the fold change in ApoHPC-MPs/MPs
Protein accession	Protein description	Gene name	MW [kDa]	MPs	MPs	MPs	ApoHPC-MPs	ApoHPC-MPs	ApoHPC-MPs	ApoHPC-MPs/MPs Ratio
Q5XIF6	Tubulin alpha-4A chain OS=Rattus norvegicus OX=10116 GN=Tuba4a PE=1 SV=1	Tuba4a	49.924	0.247867	0.27236	0.32259	1.56235	1.42356	1.69012	5.5481
P46462	Transitional endoplasmic reticulum ATPase OS=Rattus norvegicus OX=10116 GN=Vcp PE=1 SV=3	Vcp	89.348	0.332875	0.113642	0.532062	2.38007	1.37335	1.46794	5.33565
D3ZKP6	Mixed lineage kinase domain-like pseudokinase OS=Rattus norvegicus OX=10116 GN=Mlkl PE=1 SV=2	Mlkl	53.309	0.14704	0.14709	0.15607	0.74152	0.63254	0.78569	4.79731
Q6P9V7	Proteasome (Prosome, macropain) activator subunit 1 OS=Rattus norvegicus OX=10116 GN=Psme1 PE=1 SV=1	Psme1	28.635	0.145051	0.56321	0.245051	1.23429	1.57467	1.75495	4.78742
Q9Z2P5	Receptor-interacting serine/threonine-protein kinase 3 OS=Rattus norvegicus OX=10116 GN=Ripk3 PE=1 SV=3	Ripk3	52.217	0.12354	0.13408	0.21345	0.7896	0.78965	0.65324	4.73919
P21708	Mitogen-activated protein kinase 3 OS=Rattus norvegicus OX=10116 GN=Mapk3 PE=1 SV=5	Mapk3	43.08	0.12456	0.35689	0.12907	0.947455	0.899121	0.930016	4.54791
P04642	L-lactate dehydrogenase A chain OS=Rattus norvegicus OX=10116 GN=Ldha PE=1 SV=1	Ldha	36.45	0.123654	0.219279	0.603312	0.038675	2.74205	1.39669	4.41472
P16617	Phosphoglycerate kinase 1 OS=Rattus norvegicus OX=10116 GN=Pgk1 PE=1 SV=2	Pgk1	44.538	0.535472	0.437915	0.339793	1.07319	2.75559	1.66021	4.17992
P11980	Pyruvate kinase PKM OS=Rattus norvegicus OX=10116 GN=Pkm PE=1 SV=3	Pkm	57.817	0.760027	0.396124	0.12604	2.40706	1.23487	1.60388	4.09128
F1M9D6	Signal transducer and activator of transcription OS=Rattus norvegicus OX=10116 GN=Stat1 PE=1 SV=2	Stat1	87.249	0.412577	0.38125	0.37025	1.58742	1.35145	1.62012	3.9164
A0A0G2K7Y0	Complement component receptor 1-like protein OS=Rattus norvegicus OX=10116 GN=Cr1l PE=1 SV=1	Cr1l	68.662	0.326041	0.562341	0.457041	1.67345	1.58345	1.54296	3.56755
Q3ZAV2	Y-box-binding protein 1 OS=Rattus norvegicus OX=10116 GN=Ybx1 PE=1 SV=1	Ybx1	36.2	0.56874	0.12456	0.737372	2.14578	1.56847	1.26263	3.4787
P34058	Heat shock protein HSP 90-beta OS=Rattus norvegicus OX=10116 GN=Hsp90ab1 PE=1 SV=4	Hsp90ab1	83.28	0.164777	0.48447	0.524969	1.26295	1.34374	1.47503	3.47613
O35244	Peroxiredoxin-6 OS=Rattus norvegicus OX=10116 GN=Prdx6 PE=1 SV=3	Prdx6	24.818	0.641544	0.041369	0.503893	1.23564	1.25308	1.49611	3.35761
A0A0G2JXT0	Vacuolar protein sorting-associated protein 26A OS=Rattus norvegicus OX=10116 GN=Vps26a PE=1 SV=1	Vps26a	34.579	0.467854	0.376879	0.580844	1.87654	1.09875	1.41916	3.08258
D3ZJH9	Malic enzyme OS=Rattus norvegicus OX=10116 GN=Me2 PE=1 SV=1	Me2	65.351	0.246508	0.287345	0.512508	1.14732	0.549792	1.48749	3.04351
P63322	Ras-related protein Ral-A OS=Rattus norvegicus OX=10116 GN=Rala PE=1 SV=1	Rala	23.553	0.353421	0.589632	0.488282	1.52396	1.20325	1.51172	2.96152
Q63610	Tropomyosin alpha-3 chain OS=Rattus norvegicus OX=10116 GN=Tpm3 PE=1 SV=2	Tpm3	29.006	0.495141	0.202636	0.575386	2.2272	0.070943	1.42461	2.92402
A0A0G2K3K2	Actin, cytoplasmic 1 OS=Rattus norvegicus OX=10116 GN=Actb PE=1 SV=1	Actb	42.086	0.532535	0.524285	0.48045	1.3991	1.52408	1.47572	2.8615
Q3MIE4	Synaptic vesicle membrane protein VAT-1 homolog OS=Rattus norvegicus OX=10116 GN=Vat1 PE=1 SV=1	Vat1	43.118	0.786342	0.358897	0.512604	1.40074	1.83061	1.4874	2.84631
Q6P9V6	Proteasome subunit alpha type OS=Rattus norvegicus OX=10116 GN=Psma5 PE=1 SV=1	Psma5	26.411	0.675263	0.369093	0.387575	1.24733	1.17342	1.61242	2.81659
Q62636	Ras-related protein Rap-1b OS=Rattus norvegicus OX=10116 GN=Rap1b PE=1 SV=2	Rap1b	20.798	0.734522	0.455904	0.338936	1.28517	1.25892	1.66106	2.74962
Q9ER24	Ataxin-10 OS=Rattus norvegicus OX=10116 GN=Atxn10 PE=1 SV=1	Atxn10	53.726	0.642653	0.32654	0.565215	1.53725	1.23564	1.43478	2.74222
P11762	Galectin-1 OS=Rattus norvegicus OX=10116 GN=Lgals1 PE=1 SV=2	Lgals1	14.857	0.730072	0.438609	0.45014	1.56139	2.39902	0.475955	2.74049
A0A0G2K1P0	Peptidyl-prolyl cis-trans isomerase OS=Rattus norvegicus OX=10116 GN=Ppia PE=1 SV=1	Ppia	18.217	0.12356	0.526084	0.410838	0.532654	0.76567	1.58916	2.72281
P07895	Superoxide dismutase [Mn], mitochondrial OS=Rattus norvegicus OX=10116 GN=Sod2 PE=1 SV=2	Sod2	24.674	0.675242	0.193778	0.455012	1.68604	0.313961	1.54499	2.67742
P97608	5-oxoprolinase OS=Rattus norvegicus OX=10116 GN=Oplah PE=1 SV=2	Oplah	137.72	0.642534	0.443535	0.544208	1.28493	1.55646	1.45579	2.63587
A0A0G2K890	Ezrin OS=Rattus norvegicus OX=10116 GN=Ezr PE=1 SV=1	Ezr	69.287	0.143827	1.11167	0.624713	1.98753	1.47896	1.37529	2.57512
Q6P7A7	Dolichyl-diphosphooligosaccharide--protein glycosyltransferase subunit 1 OS=Rattus norvegicus OX=10116 GN=Rpn1 PE=1 SV=1	Rpn1	68.4	0.852612	0.14523	0.583941	1.37584	1.23012	1.41606	2.54271
P0DP31	Calmodulin-3 OS=Rattus norvegicus OX=10116 GN=Calm3 PE=1 SV=1	Calm3	16.837	1.35466	0.054039	0.394064	1.11896	1.827	1.60594	2.52496
A0A0G2K9I7	Multifunctional fusion protein OS=Rattus norvegicus OX=10116 GN=Aldh4a1 PE=1 SV=1	Aldh4a1	57.787	0.825643	0.12365	0.74842	1.39546	1.56894	1.25158	2.48333
P07943	Aldo-keto reductase family 1 member B1 OS=Rattus norvegicus OX=10116 GN=Akr1b1 PE=1 SV=3	Akr1b1	35.797	0.852672	0.169688	0.636987	1.24873	1.48282	1.36301	2.46758
B0BMT9	Sqrdl protein OS=Rattus norvegicus OX=10116 GN=Sqor PE=1 SV=1	Sqor	50.201	0.852762	0.12365	0.66402	1.42852	1.25158	1.33598	2.44818
G3V7Q7	IQ motif containing GTPase activating protein 1 (Predicted), isoform CRA_b OS=Rattus norvegicus OX=10116 GN=Iqgap1 PE=1 SV=1	Iqgap1	188.83	0.528762	1.03265	0.679145	2.80333	1.33597	1.32085	2.43696
A0A0G2JSR0	Voltage-dependent anion-selective channel protein 3 OS=Rattus norvegicus OX=10116 GN=Vdac3 PE=1 SV=1	Vdac3	30.783	0.696445	0.65124	1.10244	1.90356	2.26054	1.80356	2.43565
Q6AYC4	Macrophage-capping protein OS=Rattus norvegicus OX=10116 GN=Capg PE=1 SV=1	Capg	38.798	0.472564	0.794431	0.377776	1.20351	1.17109	1.62222	2.43002
G3V741	Phosphate carrier protein, mitochondrial OS=Rattus norvegicus OX=10116 GN=Slc25a3 PE=1 SV=1	Slc25a3	39.531	0.752356	0.689526	0.449074	1.55093	1.47572	1.55093	2.42077
P13221	Aspartate aminotransferase, cytoplasmic OS=Rattus norvegicus OX=10116 GN=Got1 PE=1 SV=3	Got1	46.428	0.825431	0.563213	0.361951	1.35454	1.18364	1.63805	2.3856
Q5XI77	Annexin OS=Rattus norvegicus OX=10116 GN=Anxa11 PE=1 SV=1	Anxa11	54.16	0.762443	0.433129	0.529616	1.29376	1.27311	1.47038	2.34018
P62890	60S ribosomal protein L30 OS=Rattus norvegicus OX=10116 GN=Rpl30 PE=3 SV=2	Rpl30	12.784	0.926453	0.227916	0.716364	1.15425	1.91102	1.28364	2.32471
A0A0G2K2G8	Tropomyosin alpha-4 chain OS=Rattus norvegicus OX=10116 GN=Tpm4 PE=1 SV=1	Tpm4	23.754	0.509876	0.765478	0.609912	1.37895	1.58973	1.39009	2.31202
P63102	14-3-3 protein zeta/delta OS=Rattus norvegicus OX=10116 GN=Ywhaz PE=1 SV=1	Ywhaz	27.771	0.952622	0.318263	0.701336	0.768319	2.45993	1.29866	2.29534
G3V7J0	Aldehyde dehydrogenase family 6, subfamily A1, isoform CRA_b OS=Rattus norvegicus OX=10116 GN=Aldh6a1 PE=1 SV=1	Aldh6a1	57.747	0.23654	0.7029	0.7029	0.896325	1.56321	1.2971	2.28737
F1LPV8	Succinate--CoA ligase [GDP-forming] subunit beta, mitochondrial OS=Rattus norvegicus OX=10116 GN=Suclg2 PE=1 SV=2	Suclg2	46.638	0.682962	0.45632	0.577143	1.24839	1.23654	1.42286	2.2767
F1LPK7	Plastin 3 (T-isoform), isoform CRA_a OS=Rattus norvegicus OX=10116 GN=Pls3 PE=1 SV=2	Pls3	70.748	0.752621	0.509843	0.617512	1.37864	1.46782	1.38249	2.24947
P62909	40S ribosomal protein S3 OS=Rattus norvegicus OX=10116 GN=Rps3 PE=1 SV=1	Rps3	26.674	0.821543	0.235421	0.759119	2.2983	0.466279	1.24088	2.20555
A0A0G2K1L8	Brain acid soluble protein 1 OS=Rattus norvegicus OX=10116 GN=Basp1 PE=1 SV=1	Basp1	21.719	0.452347	0.543278	0.682847	1.26342	1.07534	1.31715	2.17812
A0A0G2K0Z7	Glycerol-3-phosphate dehydrogenase, mitochondrial OS=Rattus norvegicus OX=10116 GN=Gpd2 PE=1 SV=1	Gpd2	69.061	0.82632	0.32145	0.704078	1.65342	1.02314	1.29592	2.14515
Q05982	Nucleoside diphosphate kinase A OS=Rattus norvegicus OX=10116 GN=Nme1 PE=1 SV=1	Nme1	17.193	0.582622	0.7029	0.694893	1.65243	1.27178	1.30511	2.13557
A0A0G2JU96	AHNAK nucleoprotein OS=Rattus norvegicus OX=10116 GN=Ahnak PE=1 SV=1	Ahnak	571.85	0.874693	0.431135	0.901566	3.01715	0.540205	1.09843	2.10918
P05197	Elongation factor 2 OS=Rattus norvegicus OX=10116 GN=Eef2 PE=1 SV=4	Eef2	95.283	0.786354	0.145935	0.495728	0.292841	1.19875	1.50427	2.09792
P13803	Electron transfer flavoprotein subunit alpha, mitochondrial OS=Rattus norvegicus OX=10116 GN=Etfa PE=1 SV=4	Etfa	34.951	0.824532	0.206624	0.728206	1.13452	1.26329	1.27179	2.08576
Q00238	Intercellular adhesion molecule 1 OS=Rattus norvegicus OX=10116 GN=Icam1 PE=2 SV=1	Icam1	60.141	0.785263	0.811585	0.283952	0.187955	2.00046	1.71605	2.07596
G3V8A5	Vacuolar protein sorting-associated protein 35 OS=Rattus norvegicus OX=10116 GN=Vps35 PE=1 SV=1	Vps35	91.726	0.752672	0.556226	0.660095	1.56503	1.15329	1.3399	2.06107
Q641Z6	EH domain-containing protein 1 OS=Rattus norvegicus OX=10116 GN=Ehd1 PE=1 SV=1	Ehd1	60.602	1.02534	0.359786	0.77846	2.03377	1.19551	1.22154	2.05715
M0R4B6	RCG64424 OS=Rattus norvegicus OX=10116 GN=LOC102555453 PE=3 SV=1	LOC102555453	17.865	0.926343	0.123654	0.788429	1.37856	1.18023	1.21157	2.05087
P27605	Hypoxanthine-guanine phosphoribosyltransferase OS=Rattus norvegicus OX=10116 GN=Hprt1 PE=1 SV=1	Hprt1	24.477	0.92346	0.23654	0.790226	1.47654	1.30938	1.20977	2.04884
Q5XHZ0	Heat shock protein 75 kDa, mitochondrial OS=Rattus norvegicus OX=10116 GN=Trap1 PE=1 SV=1	Trap1	80.46	0.762543	0.663234	0.583711	1.78944	0.907073	1.41629	2.04669
Q07936	Annexin A2 OS=Rattus norvegicus OX=10116 GN=Anxa2 PE=1 SV=2	Anxa2	38.678	0.815433	0.518295	0.735518	0.279048	2.66782	1.26448	2.03521
D4AE68	Guanine nucleotide binding protein, alpha q polypeptide, isoform CRA_a OS=Rattus norvegicus OX=10116 GN=Gnaq PE=1 SV=2	Gnaq	42.158	0.689264	0.78965	0.556426	1.29034	1.39009	1.44357	2.0262
A0A0G2K013	Alpha-actinin-4 OS=Rattus norvegicus OX=10116 GN=Actn4 PE=1 SV=1	Actn4	102.97	0.76762	0.487234	0.66892	1.35787	1.18762	1.33108	2.01509
Q5M7U6	Actin-related protein 2 OS=Rattus norvegicus OX=10116 GN=Actr2 PE=2 SV=1	Actr2	44.733	0.852762	0.490732	0.667691	1.20523	1.50927	1.33231	2.01215
D3ZRN3	Actin, beta-like 2 OS=Rattus norvegicus OX=10116 GN=Actbl2 PE=1 SV=1	Actbl2	41.963	0.752622	0.56321	0.676193	1.42376	1.23654	1.32381	2.00003
G3V9Z3	Amine oxidase OS=Rattus norvegicus OX=10116 GN=Maoa PE=1 SV=1	Maoa	59.52	0.752672	0.58645	0.686564	1.47242	1.23564	1.31344	1.98525
P51577	P2X purinoceptor 4 OS=Rattus norvegicus OX=10116 GN=P2rx4 PE=1 SV=1	P2rx4	43.501	0.824322	0.689065	0.797639	1.37584	1.92389	1.20236	1.94809
P62260	14-3-3 protein epsilon OS=Rattus norvegicus OX=10116 GN=Ywhae PE=1 SV=1	Ywhae	29.174	0.261097	0.821385	1.1786	1.17861	1.86288	1.35012	1.94226
C0JPT7	Filamin A OS=Rattus norvegicus OX=10116 GN=Flna PE=1 SV=1	Flna	280.49	1.03653	0.347872	0.782128	1.72398	1.25895	1.21787	1.93895
Q5RKH2	Galactokinase 1 OS=Rattus norvegicus OX=10116 GN=Galk1 PE=1 SV=1	Galk1	42.376	0.752762	0.456321	0.658309	1.48275	0.78965	1.34169	1.93537
Q5XI34	Protein phosphatase 2 (Formerly 2A), regulatory subunit A (PR 65), alpha isoform, isoform CRA_a OS=Rattus norvegicus OX=10116 GN=Ppp2r1a PE=1 SV=1	Ppp2r1a	65.322	0.834522	0.32145	0.759587	1.38965	1.06874	1.24041	1.93093
Q9JJ19	Na(+)/H(+) exchange regulatory cofactor NHE-RF1 OS=Rattus norvegicus OX=10116 GN=Slc9a3r1 PE=1 SV=3	Slc9a3r1	38.83	0.863212	0.761035	0.609708	0.827507	2.07575	1.39029	1.92195
G3V6Y6	Alpha-1,4 glucan phosphorylase OS=Rattus norvegicus OX=10116 GN=Pygb PE=1 SV=2	Pygb	96.774	0.15603	0.25687	0.35689	0.625011	0.474989	0.35693	1.89263
A0A0G2K1E2	Integrin alpha 5 (Mapped) OS=Rattus norvegicus OX=10116 GN=Itga5 PE=1 SV=1	Itga5	119.46	0.852722	0.56321	0.645757	1.24239	1.28586	1.35424	1.88316
G3V6P8	Guanine nucleotide-binding protein subunit gamma OS=Rattus norvegicus OX=10116 GN=Gng12 PE=1 SV=1	Gng12	7.9851	0.936222	0.23654	0.770564	1.35784	1.04156	1.22944	1.86734
Q5U2S7	Proteasome (Prosome, macropain) 26S subunit, non-ATPase, 3 OS=Rattus norvegicus OX=10116 GN=Psmd3 PE=1 SV=1	Psmd3	60.687	0.842234	0.35621	0.768422	1.29043	1.14841	1.23158	1.86613
Q5XFX0	Transgelin-2 OS=Rattus norvegicus OX=10116 GN=Tagln2 PE=1 SV=1	Tagln2	22.393	0.834543	0.471125	0.914657	0.889885	2.09503	1.08534	1.83318
Q68FR9	Elongation factor 1-delta OS=Rattus norvegicus OX=10116 GN=Eef1d PE=1 SV=2	Eef1d	31.33	0.852622	0.97994	0.684581	1.64666	1.61398	1.31542	1.81796
G3V6D3	ATP synthase subunit beta OS=Rattus norvegicus OX=10116 GN=Atp5f1b PE=1 SV=1	Atp5f1b	56.344	0.592642	0.902119	0.703235	1.40257	1.2487	1.29676	1.7962
P47942	Dihydropyrimidinase-related protein 2 OS=Rattus norvegicus OX=10116 GN=Dpysl2 PE=1 SV=1	Dpysl2	62.277	0.923622	0.478414	0.839666	0.959297	1.90292	1.16033	1.79442
A0A0H2UHQ0	4F2 cell-surface antigen heavy chain OS=Rattus norvegicus OX=10116 GN=Slc3a2 PE=1 SV=1	Slc3a2	61.874	0.896532	0.56321	0.495452	1.61046	0.389542	1.50455	1.79243
D4A8H8	Cytoplasmic FMR1-interacting protein OS=Rattus norvegicus OX=10116 GN=Cyfip1 PE=1 SV=1	Cyfip1	145.26	0.826542	0.586754	0.982609	1.98463	1.28546	1.01739	1.78951
Q9Z1H9	Caveolae-associated protein 3 OS=Rattus norvegicus OX=10116 GN=Cavin3 PE=1 SV=1	Cavin3	27.91	0.914326	0.52146	0.778575	1.35844	1.36578	1.22142	1.78184
Q4V7D9	Acid sphingomyelinase-like phosphodiesterase OS=Rattus norvegicus OX=10116 GN=Smpdl3b PE=2 SV=1	Smpdl3b	51.645	0.581823	0.63254	0.781823	1.48765	0.837731	1.21818	1.77517
D3ZY91	Chloride intracellular channel protein OS=Rattus norvegicus OX=10116 GN=Clic3 PE=3 SV=1	Clic3	26.776	1.04533	0.53216	0.608563	1.24372	1.20312	1.39144	1.75581
Q5XFW8	Protein SEC13 homolog OS=Rattus norvegicus OX=10116 GN=Sec13 PE=1 SV=1	Sec13	35.547	0.852623	0.789654	0.669588	1.42852	1.29199	1.33041	1.75223
P05370	Glucose-6-phosphate 1-dehydrogenase OS=Rattus norvegicus OX=10116 GN=G6pdx PE=1 SV=3	G6pdx	59.375	0.926432	0.65484	0.759209	1.48657	1.34516	1.24079	1.74004
D3ZKW6	Uroplakin 3B OS=Rattus norvegicus OX=10116 GN=Upk3b PE=2 SV=1	Upk3b	30.224	0.952672	1.01371	0.688876	1.98629	1.31112	1.31112	1.73563
A0A0H2UH90	von Willebrand factor A domain-containing protein 5A OS=Rattus norvegicus OX=10116 GN=Vwa5a PE=1 SV=1	Vwa5a	88.078	0.852622	0.704078	0.693167	1.29543	1.2971	1.30683	1.73315
M0RDJ3	Interferon-induced, double-stranded RNA-activated protein kinase OS=Rattus norvegicus OX=10116 GN=Eif2ak2 PE=1 SV=2	Eif2ak2	58.244	0.852672	0.53216	0.680032	1.01997	1.23654	1.31997	1.73206
D4A4S3	Heat shock cognate 71 kDa protein OS=Rattus norvegicus OX=10116 GN=Hspa8 PE=3 SV=3	Hspa8	70.726	0.745723	0.478234	0.781769	1.06321	1.14234	1.21823	1.70701
B0BMW2	3-hydroxyacyl-CoA dehydrogenase type-2 OS=Rattus norvegicus OX=10116 GN=Hsd17b10 PE=1 SV=1	Hsd17b10	27.249	1.02452	0.52146	0.773724	1.36543	1.36524	1.22628	1.7058
G3V8L3	Lamin A, isoform CRA_b OS=Rattus norvegicus OX=10116 GN=Lmna PE=1 SV=1	Lmna	74.311	0.398928	0.870156	0.78901	1.12984	1.13901	1.23681	1.70335
P04636	Malate dehydrogenase, mitochondrial OS=Rattus norvegicus OX=10116 GN=Mdh2 PE=1 SV=2	Mdh2	35.683	0.825432	0.298552	0.744686	1.64653	0.239963	1.25531	1.68131
F1M5V2	GLI pathogenesis-related 2 OS=Rattus norvegicus OX=10116 GN=Glipr2 PE=1 SV=3	Glipr2	18.985	0.816254	0.53214	0.731176	1.03253	1.189	1.26882	1.6784
P61983	14-3-3 protein gamma OS=Rattus norvegicus OX=10116 GN=Ywhag PE=1 SV=2	Ywhag	28.302	0.15687	0.1452	0.19807	0.118938	0.481062	0.236547	1.67263
Q5XI26	Signal transducer and activator of transcription OS=Rattus norvegicus OX=10116 GN=Stat2 PE=1 SV=1	Stat2	96.856	0.78526	0.75489	0.72014	1.21474	1.21157	1.35014	1.67078
P05982	NAD(P)H dehydrogenase [quinone] 1 OS=Rattus norvegicus OX=10116 GN=Nqo1 PE=1 SV=4	Nqo1	30.946	0.10369	0.13545	0.12409	0.19625	0.14689	0.25876	1.65708
P52555	Endoplasmic reticulum resident protein 29 OS=Rattus norvegicus OX=10116 GN=Erp29 PE=1 SV=2	Erp29	28.574	0.725433	0.56321	0.558181	1.23564	0.379773	1.44182	1.6554
Q6AYE7	Interferon-induced protein with tetratricopeptide repeats 3 OS=Rattus norvegicus OX=10116 GN=Ifit3 PE=1 SV=1	Ifit3	48.055	0.926432	0.52314	0.728219	1.27845	1.02365	1.27178	1.64106
P62243	40S ribosomal protein S8 OS=Rattus norvegicus OX=10116 GN=Rps8 PE=1 SV=2	Rps8	24.205	0.926432	0.872365	0.755622	1.38543	1.50205	1.24438	1.61753
A0A0G2K905	Arp2/3 complex 34 kDa subunit OS=Rattus norvegicus OX=10116 GN=Arpc2 PE=1 SV=1	Arpc2	32.502	0.926432	0.51236	0.749086	1.28945	0.997759	1.25091	1.61715
P82995	Heat shock protein HSP 90-alpha OS=Rattus norvegicus OX=10116 GN=Hsp90aa1 PE=1 SV=3	Hsp90aa1	84.814	0.917412	0.92125	0.95068	1.84676	1.57922	1.08259	1.61636
D4A8D5	Filamin B OS=Rattus norvegicus OX=10116 GN=Flnb PE=1 SV=1	Flnb	275.31	0.95262	0.827424	0.707978	1.21464	1.45813	1.29202	1.59355
F1LMC7	Septin 7 OS=Rattus norvegicus OX=10116 GN=Sept7 PE=1 SV=3	Sept7	50.579	0.752622	0.78965	0.980692	1.14904	1.55096	1.31931	1.59309
M0RD20	Calpain small subunit 1-like OS=Rattus norvegicus OX=10116 GN=Capns1 PE=1 SV=1	Capns1	25.446	0.09861	0.13507	0.21345	0.22369	0.03692	0.44561	1.57945
P18420	Proteasome subunit alpha type-1 OS=Rattus norvegicus OX=10116 GN=Psma1 PE=1 SV=2	Psma1	29.517	0.915435	0.51248	0.736935	1.17543	0.980716	1.26307	1.57942
F1LP82	Ras-related protein Rab-2A OS=Rattus norvegicus OX=10116 GN=Rab2a PE=1 SV=3	Rab2a	22.804	0.826432	0.274308	0.74085	1.28543	0.354397	1.25915	1.57417
R9PXU6	Vinculin OS=Rattus norvegicus OX=10116 GN=Vcl PE=1 SV=1	Vcl	116.57	1.92466	0.622375	0.92403	1.77522	2.59652	1.07597	1.56946
Q08163	Adenylyl cyclase-associated protein 1 OS=Rattus norvegicus OX=10116 GN=Cap1 PE=1 SV=3	Cap1	51.588	0.926322	0.471927	0.798195	0.188059	2.03251	1.20181	1.55814
P19945	60S acidic ribosomal protein P0 OS=Rattus norvegicus OX=10116 GN=Rplp0 PE=1 SV=2	Rplp0	34.215	0.862432	0.851883	0.566714	1.25705	0.863425	1.43329	1.55796
A0A0G2JUL7	Septin 11 OS=Rattus norvegicus OX=10116 GN=Sept11 PE=1 SV=1	Sept11	49.341	0.952621	1.07101	0.703872	1.32564	1.61331	1.29613	1.55273
P08753	Guanine nucleotide-binding protein G(i) subunit alpha OS=Rattus norvegicus OX=10116 GN=Gnai3 PE=1 SV=3	Gnai3	40.522	0.832462	0.53621	0.786365	1.37453	0.74833	1.21364	1.54823
Q62969	Prostacyclin synthase OS=Rattus norvegicus OX=10116 GN=Ptgis PE=2 SV=1	Ptgis	57.127	0.934611	0.53263	0.766944	1.38955	0.811871	1.23306	1.53724
F1LZX9	Integrin subunit alpha V OS=Rattus norvegicus OX=10116 GN=Itgav PE=1 SV=3	Itgav	115.58	0.957853	0.91245	0.97017	1.83059	1.16941	1.34215	1.52867
P11232	Thioredoxin OS=Rattus norvegicus OX=10116 GN=Txn PE=1 SV=2	Txn	11.673	1.65277	0.347229	0.572196	1.4278	0.69871	1.8	1.52652
G3V6K6	Receptor protein-tyrosine kinase OS=Rattus norvegicus OX=10116 GN=Egfr PE=1 SV=1	Egfr	134.9	0.888885	0.85125	0.82304	1.11112	1.70246	1.05691	1.51004
P05065	Fructose-bisphosphate aldolase A OS=Rattus norvegicus OX=10116 GN=Aldoa PE=1 SV=2	Aldoa	39.351	1.53546	0.543984	0.866086	0.322219	2.97751	1.13391	1.50521
Q7TPB1	T-complex protein 1 subunit delta OS=Rattus norvegicus OX=10116 GN=Cct4 PE=1 SV=3	Cct4	58.099	1.34326	0.059624	0.80811	1.08621	1.00798	1.19189	1.48625
Q6P502	T-complex protein 1 subunit gamma OS=Rattus norvegicus OX=10116 GN=Cct3 PE=1 SV=1	Cct3	60.646	0.843621	0.158873	0.772031	0.098066	1.30524	1.22797	1.4828
Q6IMZ3	Annexin OS=Rattus norvegicus OX=10116 GN=Anxa6 PE=1 SV=1	Anxa6	75.755	0.926234	0.233279	0.830221	0.094757	1.67588	1.16978	1.47779
Q05096	Unconventional myosin-Ib OS=Rattus norvegicus OX=10116 GN=Myo1b PE=1 SV=1	Myo1b	131.92	1.02453	1.53059	0.874191	2.48532	1.44532	1.12581	1.47448
G3V8D5	6-phosphogluconolactonase OS=Rattus norvegicus OX=10116 GN=Pgls PE=1 SV=1	Pgls	30.821	0.843212	0.32564	0.779541	1.37855	0.26526	1.22046	1.47007
P41542	General vesicular transport factor p115 OS=Rattus norvegicus OX=10116 GN=Uso1 PE=1 SV=1	Uso1	107.16	0.924352	1.25463	0.88531	1.54322	1.8377	1.11469	1.4671
D3Z8L7	Ras-related protein R-Ras OS=Rattus norvegicus OX=10116 GN=Rras PE=1 SV=1	Rras	23.909	0.912634	0.642532	0.818115	1.45253	0.826471	1.18189	1.45827
P45592	Cofilin-1 OS=Rattus norvegicus OX=10116 GN=Cfl1 PE=1 SV=3	Cfl1	18.532	0.843562	0.627757	0.750723	1.39732	0.586542	1.24928	1.45503
Q5PPJ6	Leucyl-tRNA synthetase OS=Rattus norvegicus OX=10116 GN=Lars PE=1 SV=1	Lars	134.28	0.842611	0.32564	0.755885	1.29435	0.258714	1.24412	1.45373
D4ACB8	Chaperonin subunit 8 (Theta) (Predicted), isoform CRA_a OS=Rattus norvegicus OX=10116 GN=Cct8 PE=1 SV=1	Cct8	59.588	0.923433	0.633017	0.756751	1.38543	0.71982	1.24325	1.44756
P50475	Alanine--tRNA ligase, cytoplasmic OS=Rattus norvegicus OX=10116 GN=Aars1 PE=1 SV=3	Aars1	106.79	0.823543	0.506761	0.710326	1.05235	0.606551	1.28967	1.44493
D3ZUY8	AP-2 complex subunit alpha OS=Rattus norvegicus OX=10116 GN=Ap2a1 PE=1 SV=1	Ap2a1	107.67	0.926543	0.974352	0.815052	1.08723	1.64942	1.18495	1.44392
P07150	Annexin A1 OS=Rattus norvegicus OX=10116 GN=Anxa1 PE=1 SV=2	Anxa1	38.829	0.987264	0.674553	0.809668	1.07309	1.30049	1.19033	1.44201
A0A0G2JV31	X-prolyl aminopeptidase (Aminopeptidase P) 1, soluble, isoform CRA_a OS=Rattus norvegicus OX=10116 GN=Xpnpep1 PE=1 SV=1	Xpnpep1	74.667	1.03646	0.785432	0.810998	1.34573	1.24574	1.189	1.43586
D4A2Z6	SEC63 homolog, protein translocation regulator OS=Rattus norvegicus OX=10116 GN=Sec63 PE=1 SV=1	Sec63	83.591	0.832462	0.53214	0.756802	1.34533	0.453211	1.2432	1.43383
M0R9X8	Cytoplasmic dynein 1 heavy chain 1 OS=Rattus norvegicus OX=10116 GN=Dync1h1 PE=1 SV=2	Dync1h1	532.04	1.32353	0.197908	0.864012	0.321605	1.95892	1.13599	1.43223
O88656	Actin-related protein 2/3 complex subunit 1B OS=Rattus norvegicus OX=10116 GN=Arpc1b PE=1 SV=3	Arpc1b	41.056	0.442681	1.24365	0.842781	1.04325	1.41934	1.15722	1.43125
M0R9K1	Heterogeneous nuclear ribonucleoprotein K-like OS=Rattus norvegicus OX=10116 GN=LOC100359916 PE=4 SV=2	LOC100359916	50.969	1.02643	0.537862	0.823158	0.952432	1.27534	1.17684	1.42605
M0RCH6	Uncharacterized protein OS=Rattus norvegicus OX=10116 GN=Chmp4b PE=1 SV=2	Chmp4b	24.812	0.92423	0.14523	0.16811	0.47577	0.23694	1.04561	1.42078
G3V928	Prolow-density lipoprotein receptor-related protein 1 OS=Rattus norvegicus OX=10116 GN=Lrp1 PE=1 SV=1	Lrp1	504.88	1.03422	0.19019	0.83709	0.343262	1.42244	1.16291	1.42063
D3ZJ32	Extended synaptotagmin 2 OS=Rattus norvegicus OX=10116 GN=Esyt2 PE=1 SV=3	Esyt2	93.95	1.02643	0.985251	0.819768	1.35464	1.47854	1.18023	1.41744
Q6P2A5	GTP:AMP phosphotransferase AK3, mitochondrial OS=Rattus norvegicus OX=10116 GN=Ak3 PE=1 SV=1	Ak3	25.494	1.02363	0.576754	0.836977	1.02433	1.24735	1.16302	1.40919
F1LX07	Solute carrier family 25 member 12 OS=Rattus norvegicus OX=10116 GN=Slc25a12 PE=1 SV=3	Slc25a12	71.916	0.793562	1.05433	0.907578	1.42465	1.35476	1.09242	1.40515
P84083	ADP-ribosylation factor 5 OS=Rattus norvegicus OX=10116 GN=Arf5 PE=1 SV=2	Arf5	20.529	0.815342	0.52314	0.736714	1.02534	0.62628	1.26329	1.40464
A0A140TAA4	Programmed cell death 6-interacting protein OS=Rattus norvegicus OX=10116 GN=Pdcd6ip PE=1 SV=1	Pdcd6ip	95.881	1.02636	0.224598	0.836025	0.925323	0.83372	1.16397	1.40059
Q6GMN8	Actn1 protein OS=Rattus norvegicus OX=10116 GN=Actn1 PE=1 SV=1	Actn1	102.61	1.02435	1.25436	0.882804	1.83525	1.45424	1.1172	1.39385
A0A1W2Q6E9	Moesin OS=Rattus norvegicus OX=10116 GN=Msn PE=1 SV=1	Msn	67.651	1.02346	0.442533	0.771439	1.33889	0.546565	1.22856	1.39178
Q10758	Keratin, type II cytoskeletal 8 OS=Rattus norvegicus OX=10116 GN=Krt8 PE=1 SV=3	Krt8	54.018	1.92755	0.652543	0.969352	2.05342	1.85423	1.03065	1.39129
Q4QRB8	Argininosuccinate lyase OS=Rattus norvegicus OX=10116 GN=Asl PE=1 SV=1	Asl	51.39	1.01533	0.752363	0.826111	1.35266	1.06588	1.17389	1.38501
B2RYN0	Phosphoacetylglucosamine mutase OS=Rattus norvegicus OX=10116 GN=Pgm3 PE=1 SV=1	Pgm3	59.684	1.22354	0.953612	0.901823	1.43467	1.71777	1.09818	1.38053
P26453	Basigin OS=Rattus norvegicus OX=10116 GN=Bsg PE=1 SV=2	Bsg	42.435	0.834261	0.754091	0.778908	1.32425	0.720858	1.22109	1.37974
F1LW74	IQ motif-containing GTPase-activating protein 2 OS=Rattus norvegicus OX=10116 GN=Iqgap2 PE=1 SV=3	Iqgap2	162.97	1.02453	0.785621	0.85619	1.05433	1.47562	1.14381	1.37783
A0A096MJW2	Fatty acyl-CoA reductase OS=Rattus norvegicus OX=10116 GN=Far1 PE=3 SV=1	Far1	59.375	0.925435	1.23523	0.885648	1.79653	1.28453	1.11435	1.37721
P61314	60S ribosomal protein L15 OS=Rattus norvegicus OX=10116 GN=Rpl15 PE=1 SV=2	Rpl15	24.146	0.927621	0.753426	0.826449	1.03452	1.24353	1.17355	1.37652
P48500	Triosephosphate isomerase OS=Rattus norvegicus OX=10116 GN=Tpi1 PE=1 SV=2	Tpi1	26.849	0.926536	1.04346	0.823603	0.859235	1.80717	1.1764	1.37558
B5DFC8	Eukaryotic translation initiation factor 3 subunit C OS=Rattus norvegicus OX=10116 GN=Eif3c PE=1 SV=1	Eif3c	105.43	1.02536	0.752546	0.828351	1.77854	0.618239	1.17165	1.36918
A0A0G2K5E7	ATP-citrate synthase OS=Rattus norvegicus OX=10116 GN=Acly PE=1 SV=1	Acly	120.54	0.935462	0.742562	0.856982	1.06742	1.25452	1.14302	1.36685
Q5I0G4	Glycine--tRNA ligase OS=Rattus norvegicus OX=10116 GN=Gars1 PE=1 SV=2	Gars1	81.792	1.02632	0.856432	0.831463	1.78654	0.751383	1.16854	1.36557
G3V8C3	Vimentin OS=Rattus norvegicus OX=10116 GN=Vim PE=1 SV=1	Vim	53.7	1.24895	0.699731	1.00422	2.73366	0.287245	0.995779	1.36025
F2Z3R2	Heterogeneous nuclear ribonucleoprotein L OS=Rattus norvegicus OX=10116 GN=Hnrnpl PE=1 SV=1	Hnrnpl	63.963	0.924363	1.27544	0.850375	1.73245	1.25346	1.14962	1.35584
P62828	GTP-binding nuclear protein Ran OS=Rattus norvegicus OX=10116 GN=Ran PE=1 SV=3	Ran	24.423	1.25435	0.716648	0.850456	0.762342	1.9106	1.14954	1.35479
F1LRV4	Heat shock 70 kDa protein 4 OS=Rattus norvegicus OX=10116 GN=Hspa4 PE=1 SV=1	Hspa4	94.025	1.02636	0.672354	0.837663	1.24352	1.01394	1.16234	1.3483
P31044	Phosphatidylethanolamine-binding protein 1 OS=Rattus norvegicus OX=10116 GN=Pebp1 PE=1 SV=3	Pebp1	20.801	0.752612	1.23046	0.653567	1.04325	1.14366	1.34643	1.3401
F1LP05	ATP synthase subunit alpha OS=Rattus norvegicus OX=10116 GN=Atp5f1a PE=1 SV=1	Atp5f1a	59.812	1.02353	0.954326	0.876898	1.44523	1.24565	1.1231	1.33601
Q7M0E3	Destrin OS=Rattus norvegicus OX=10116 GN=Dstn PE=1 SV=3	Dstn	18.533	0.915132	0.784977	0.831639	0.668317	1.54168	1.16836	1.3344
A0A140TAE0	Major vault protein OS=Rattus norvegicus OX=10116 GN=Mvp PE=1 SV=1	Mvp	96.823	0.926321	0.584222	0.837229	0.291985	1.66249	1.16277	1.32775
P50137	Transketolase OS=Rattus norvegicus OX=10116 GN=Tkt PE=1 SV=1	Tkt	67.643	1.02452	0.952654	0.853258	1.35452	1.24352	1.14674	1.32304
P53987	Monocarboxylate transporter 1 OS=Rattus norvegicus OX=10116 GN=Slc16a1 PE=1 SV=1	Slc16a1	53.238	0.825462	1.05426	0.925615	1.04357	1.58768	1.07438	1.32092
O54924	Exocyst complex component 8 OS=Rattus norvegicus OX=10116 GN=Exoc8 PE=1 SV=1	Exoc8	81.042	1.01854	0.742356	0.935564	1.02356	1.46572	1.06444	1.31792
P04785	Protein disulfide-isomerase OS=Rattus norvegicus OX=10116 GN=P4hb PE=1 SV=2	P4hb	56.951	0.763262	0.494739	0.630473	0.557904	0.560265	1.36953	1.3173
A0A0G2JW36	UDP-glucose 4-epimerase OS=Rattus norvegicus OX=10116 GN=Gale PE=1 SV=1	Gale	37.944	1.02435	1.25436	0.882208	1.95437	1.0767	1.11779	1.31255
O35567	Bifunctional purine biosynthesis protein PURH OS=Rattus norvegicus OX=10116 GN=Atic PE=1 SV=2	Atic	64.208	1.02343	0.952213	0.805383	0.931546	1.52266	1.19462	1.31204
D4A8L3	Sphingomyelin phosphodiesterase 3 OS=Rattus norvegicus OX=10116 GN=Smpd3 PE=1 SV=2	Smpd3	69.01	0.623543	1.04533	0.908736	1.03251	1.25346	1.09126	1.31022
Q62952	Dihydropyrimidinase-related protein 3 OS=Rattus norvegicus OX=10116 GN=Dpysl3 PE=1 SV=2	Dpysl3	61.967	1.32344	0.43954	0.918995	0.585231	1.82029	1.081	1.29998
D3ZQ57	Plexin B2 OS=Rattus norvegicus OX=10116 GN=Plxnb2 PE=1 SV=1	Plxnb2	205.95	1.43255	0.251744	0.885821	1.08079	1.13216	1.11418	1.29454
Q6IRK8	Spectrin alpha chain, non-erythrocytic 1 OS=Rattus norvegicus OX=10116 GN=Sptan1 PE=1 SV=1	Sptan1	282.38	1.02345	1.04352	0.891314	1.46367	1.25436	1.10869	1.29356
P51556	Diacylglycerol kinase alpha OS=Rattus norvegicus OX=10116 GN=Dgka PE=2 SV=1	Dgka	82.198	1.02344	0.856342	0.914791	1.26423	1.24345	1.08521	1.28567
Q64057	Alpha-aminoadipic semialdehyde dehydrogenase OS=Rattus norvegicus OX=10116 GN=Aldh7a1 PE=1 SV=2	Aldh7a1	58.748	0.826432	1.09265	0.749351	1.35849	0.809425	1.25065	1.28112
A0A096MJM1	Ras homolog family member G (Fragment) OS=Rattus norvegicus OX=10116 GN=Rhog PE=1 SV=6	Rhog	20.622	1.89275	0.385463	0.988536	1.58632	1.58424	1.01146	1.28018
F2Z3Q8	Importin subunit beta-1 OS=Rattus norvegicus OX=10116 GN=Kpnb1 PE=1 SV=1	Kpnb1	97.183	0.924632	1.02533	0.85587	1.75452	0.686363	1.14413	1.2777
Q9ER34	Aconitate hydratase, mitochondrial OS=Rattus norvegicus OX=10116 GN=Aco2 PE=1 SV=2	Aco2	85.432	0.568329	0.952521	0.842399	1.24355	0.614142	1.1576	1.27591
A0A0G2K7R8	CDW92 antigen, isoform CRA_a OS=Rattus norvegicus OX=10116 GN=Slc44a1 PE=1 SV=1	Slc44a1	73.114	0.926432	0.754232	0.84688	1.25436	0.814356	1.15312	1.27469
Q6PCT9	Proteasome (Prosome, macropain) 26S subunit, non-ATPase, 6 OS=Rattus norvegicus OX=10116 GN=Psmd6 PE=1 SV=1	Psmd6	45.598	1.02543	0.854322	0.931477	1.26754	1.24363	1.06852	1.27336
Q641Y8	ATP-dependent RNA helicase DDX1 OS=Rattus norvegicus OX=10116 GN=Ddx1 PE=1 SV=1	Ddx1	82.496	0.267455	1.55432	0.979232	1.57652	0.952342	1.02077	1.26727
G3V7C6	Tubulin beta chain OS=Rattus norvegicus OX=10116 GN=Tubb4b PE=1 SV=2	Tubb4b	61.186	1.02354	0.303339	0.916222	0.034952	1.72006	1.08378	1.26556
F1LT35	Similar to 60S ribosomal protein L23a OS=Rattus norvegicus OX=10116 GN=RGD1564606 PE=3 SV=1	RGD1564606	17.734	0.834651	1.04324	0.945392	1.23455	1.25436	1.05461	1.2551
P04897	Guanine nucleotide-binding protein G(i) subunit alpha-2 OS=Rattus norvegicus OX=10116 GN=Gnai2 PE=1 SV=3	Gnai2	40.499	1.48673	0.187146	0.920583	0.487652	1.68073	1.07942	1.25182
P68255	14-3-3 protein theta OS=Rattus norvegicus OX=10116 GN=Ywhaq PE=1 SV=1	Ywhaq	27.778	1.0297	0.965082	0.965082	1.5005	1.13691	1.03492	1.24071
P54311	Guanine nucleotide-binding protein G(I)/G(S)/G(T) subunit beta-1 OS=Rattus norvegicus OX=10116 GN=Gnb1 PE=1 SV=4	Gnb1	37.377	1.62855	0.219868	0.97407	0.252312	2.21895	1.02593	1.23905
B1WC26	N-acetylneuraminate synthase OS=Rattus norvegicus OX=10116 GN=Nans PE=1 SV=1	Nans	40.051	1.02434	0.783546	0.844908	0.558819	1.55289	1.15509	1.23146
Q5XIM9	T-complex protein 1 subunit beta OS=Rattus norvegicus OX=10116 GN=Cct2 PE=1 SV=3	Cct2	57.458	1.12546	0.357905	0.967585	0.973166	1.00524	1.03242	1.22843
G3V852	RCG55135, isoform CRA_b OS=Rattus norvegicus OX=10116 GN=Tln1 PE=1 SV=1	Tln1	269.67	1.02544	0.859415	0.924376	0.557261	1.79985	1.07562	1.22195
P61023	Calcineurin B homologous protein 1 OS=Rattus norvegicus OX=10116 GN=Chp1 PE=1 SV=2	Chp1	22.432	0.924362	1.05236	0.851757	1.05413	1.24365	1.14824	1.21833
P63004	Platelet-activating factor acetylhydrolase IB subunit alpha OS=Rattus norvegicus OX=10116 GN=Pafah1b1 PE=1 SV=2	Pafah1b1	46.67	0.926436	1.03452	0.844022	0.954236	1.30675	1.15598	1.21818
G3V7L6	26S proteasome regulatory subunit 7 OS=Rattus norvegicus OX=10116 GN=Psmc2 PE=1 SV=1	Psmc2	48.633	0.935462	1.25436	0.88004	1.94327	0.675889	1.11996	1.21801
Q68FP1	Gelsolin OS=Rattus norvegicus OX=10116 GN=Gsn PE=1 SV=1	Gsn	86.067	0.916543	1.03563	0.941708	1.22354	1.24263	1.05829	1.2179
M0R3X6	Carbonyl reductase [NADPH] 1-like OS=Rattus norvegicus OX=10116 GN=LOC102556347 PE=1 SV=1	LOC102556347	30.611	1.02547	1.25435	0.96122	1.54125	1.36696	1.03878	1.21782
O70509	CD44 antigen OS=Rattus norvegicus OX=10116 GN=Cd44 PE=1 SV=1	Cd44	39.725	1.12344	0.57962	1.08684	1.06878	1.40647	0.913163	1.21453
F1LV13	Heterogeneous nuclear ribonucleoprotein M OS=Rattus norvegicus OX=10116 GN=Hnrnpm PE=1 SV=1	Hnrnpm	73.721	1.01534	0.852352	0.923203	1.06534	1.24673	1.0768	1.21426
Q63357	Unconventional myosin-Id OS=Rattus norvegicus OX=10116 GN=Myo1d PE=1 SV=3	Myo1d	116.09	1.22435	0.675432	0.918935	1.07654	1.25436	1.08106	1.21047
A0A0G2K121	Unc-119 lipid-binding chaperone B OS=Rattus norvegicus OX=10116 GN=Mlec PE=1 SV=1	Mlec	32.809	1.02544	0.854236	0.92119	1.06338	1.24662	1.07881	1.20992
P61589	Transforming protein RhoA OS=Rattus norvegicus OX=10116 GN=Rhoa PE=1 SV=1	Rhoa	21.782	0.834542	1.05433	0.919196	1.06542	1.24362	1.0808	1.20718
Q5BJZ3	Nicotinamide nucleotide transhydrogenase OS=Rattus norvegicus OX=10116 GN=Nnt PE=1 SV=1	Nnt	113.87	1.52855	0.852112	0.962653	1.52634	1.46543	1.03735	1.20513
P56574	Isocitrate dehydrogenase [NADP], mitochondrial OS=Rattus norvegicus OX=10116 GN=Idh2 PE=1 SV=2	Idh2	50.967	2.38365	0.230369	1.03244	0.053474	3.36807	0.967561	1.20366
B0BNA7	Eukaryotic translation initiation factor 3 subunit I OS=Rattus norvegicus OX=10116 GN=Eif3i PE=2 SV=1	Eif3i	36.46	0.972546	1.25436	0.944318	2.54732	0.197193	1.05568	1.19834
X1WI37	40S ribosomal protein S4 OS=Rattus norvegicus OX=10116 GN=Rps4x PE=3 SV=1	Rps4x	29.466	1.23466	0.675332	1.0025	1.07865	1.38769	0.997497	1.1893
Q5U362	Annexin OS=Rattus norvegicus OX=10116 GN=Anxa4 PE=1 SV=1	Anxa4	35.893	1.21544	0.559091	0.930361	1.11323	1.02536	1.06964	1.18609
P85968	6-phosphogluconate dehydrogenase, decarboxylating OS=Rattus norvegicus OX=10116 GN=Pgd PE=1 SV=1	Pgd	53.236	0.972642	1.02534	0.958985	1.36453	1.09516	1.04102	1.18388
P09895	60S ribosomal protein L5 OS=Rattus norvegicus OX=10116 GN=Rpl5 PE=1 SV=3	Rpl5	34.458	1.27485	0.763546	1.00839	1.67534	0.928082	0.991613	1.17994
D4A1T6	Complement C1r OS=Rattus norvegicus OX=10116 GN=C1r PE=1 SV=3	C1r	75.308	1.15849	0.986534	1.00525	1.07684	1.64307	0.994752	1.17915
G3V887	V-type proton ATPase subunit a OS=Rattus norvegicus OX=10116 GN=Tcirg1 PE=1 SV=1	Tcirg1	93.209	1.02435	1.02544	0.974644	1.95423	0.577661	1.02536	1.17617
O08628	Procollagen C-endopeptidase enhancer 1 OS=Rattus norvegicus OX=10116 GN=Pcolce PE=1 SV=1	Pcolce	50.184	1.94389	0.46793	0.983094	0.183452	2.77371	1.01691	1.17059
D4A133	ATPase H+-transporting V1 subunit A OS=Rattus norvegicus OX=10116 GN=Atp6v1a PE=1 SV=1	Atp6v1a	68.264	1.94385	0.235345	1.03651	1.05436	1.74028	0.963494	1.16868
F1LR10	LIM domain and actin-binding protein 1 OS=Rattus norvegicus OX=10116 GN=Lima1 PE=1 SV=2	Lima1	83.796	1.48976	0.572724	1.03459	2.17363	0.474528	0.965409	1.16677
Q6IFV1	Keratin, type I cytoskeletal 14 OS=Rattus norvegicus OX=10116 GN=Krt14 PE=2 SV=1	Krt14	52.683	0.834546	1.24537	0.970266	0.575432	1.95232	1.02973	1.16632
F1LMW7	Myristoylated alanine-rich C-kinase substrate OS=Rattus norvegicus OX=10116 GN=Marcks PE=1 SV=3	Marcks	29.959	0.927453	1.04325	0.911814	1.53622	0.727844	1.08819	1.16296
P12785	Fatty acid synthase OS=Rattus norvegicus OX=10116 GN=Fasn PE=1 SV=3	Fasn	272.65	1.92845	0.091956	1.00061	0.183452	2.32288	0.999388	1.16044
A0A0G2K1C0	Actin-related protein 3 OS=Rattus norvegicus OX=10116 GN=Actr3 PE=1 SV=1	Actr3	47.583	1.02845	0.723062	0.999702	0.576487	1.60882	1.0003	1.15789
P62193	26S proteasome regulatory subunit 4 OS=Rattus norvegicus OX=10116 GN=Psmc1 PE=1 SV=1	Psmc1	49.184	1.28436	0.673457	0.999622	1.76535	0.65061	1.00038	1.15517
B0BNG3	Lectin, mannose-binding 2 OS=Rattus norvegicus OX=10116 GN=Lman2 PE=1 SV=1	Lman2	40.392	1.02435	1.02532	0.855508	1.46654	0.737678	1.14449	1.15267
A0A0H2UHR7	Filamin-C OS=Rattus norvegicus OX=10116 GN=Flnc PE=1 SV=1	Flnc	287.3	1.93455	0.605937	1.04706	2.0537	1.1275	0.952941	1.15236
D3ZVQ0	Ubiquitin carboxyl-terminal hydrolase OS=Rattus norvegicus OX=10116 GN=Usp5 PE=1 SV=1	Usp5	95.778	1.08256	0.854322	0.961366	1.24356	1.05321	1.03863	1.15084
B5DF46	Phosphomannomutase OS=Rattus norvegicus OX=10116 GN=Pmm2 PE=1 SV=1	Pmm2	27.708	0.824535	1.25438	0.997058	0.578653	1.95347	1.00294	1.14925
F1LT78	Anthrax toxin receptor OS=Rattus norvegicus OX=10116 GN=Antxr2 PE=1 SV=3	Antxr2	53.272	1.02153	1.05324	0.848567	1.75232	0.45021	1.15143	1.14731
D3ZBN3	Eph receptor A2 OS=Rattus norvegicus OX=10116 GN=Epha2 PE=1 SV=3	Epha2	108.74	0.924545	1.04126	0.893035	1.35472	0.783459	1.10696	1.13513
P47875	Cysteine and glycine-rich protein 1 OS=Rattus norvegicus OX=10116 GN=Csrp1 PE=1 SV=2	Csrp1	20.613	1.78256	0.585212	0.98432	1.48923	1.27855	1.01568	1.12868
G3V7Q6	Proteasome subunit beta OS=Rattus norvegicus OX=10116 GN=Psmb5 PE=1 SV=1	Psmb5	28.559	1.12543	0.552462	1.00192	1.76534	0.258972	0.998082	1.12784
P54001	Prolyl 4-hydroxylase subunit alpha-1 OS=Rattus norvegicus OX=10116 GN=P4ha1 PE=2 SV=2	P4ha1	60.897	0.972632	0.717204	1.01558	1.27544	0.788162	0.984423	1.12664
D4A7U1	Zyxin OS=Rattus norvegicus OX=10116 GN=Zyx PE=1 SV=1	Zyx	60.303	1.82665	1.04325	0.978451	1.35646	1.95433	1.02155	1.12576
P32551	Cytochrome b-c1 complex subunit 2, mitochondrial OS=Rattus norvegicus OX=10116 GN=Uqcrc2 PE=1 SV=2	Uqcrc2	48.396	1.58984	0.653763	1.00281	1.58727	1.06346	0.997191	1.12368
Q5XI04	RCG45489, isoform CRA_a OS=Rattus norvegicus OX=10116 GN=Stom PE=1 SV=1	Stom	31.378	0.826422	1.05657	0.70753	1.36576	0.247473	1.29247	1.12167
Q68FQ0	T-complex protein 1 subunit epsilon OS=Rattus norvegicus OX=10116 GN=Cct5 PE=1 SV=1	Cct5	59.536	1.02435	0.862543	0.915673	1.25437	0.802112	1.08433	1.12069
F1LPV0	Asparaginyl-tRNA synthetase OS=Rattus norvegicus OX=10116 GN=Nars PE=1 SV=2	Nars	64.127	0.735443	1.04214	0.900283	1.25436	0.643361	1.09972	1.11934
P06685	Sodium/potassium-transporting ATPase subunit alpha-1 OS=Rattus norvegicus OX=10116 GN=Atp1a1 PE=1 SV=1	Atp1a1	113.05	1.74522	0.075779	0.96215	0.078916	1.97141	1.03785	1.1096
F1LQN3	Reticulon OS=Rattus norvegicus OX=10116 GN=Rtn4 PE=1 SV=1	Rtn4	126.4	1.35422	0.23546	0.801026	1.13144	0.310361	1.19897	1.1046
D3ZA22	Similar to Tripartite motif protein 47 OS=Rattus norvegicus OX=10116 GN=Trim47 PE=1 SV=1	Trim47	70.027	0.927542	1.36583	0.982091	1.09254	1.49627	1.01791	1.10113
M0RD75	40S ribosomal protein S6 OS=Rattus norvegicus OX=10116 GN=Rps6 PE=1 SV=1	Rps6	28.421	0.923642	1.03453	0.856303	1.23577	0.700349	1.1437	1.09428
P25113	Phosphoglycerate mutase 1 OS=Rattus norvegicus OX=10116 GN=Pgam1 PE=1 SV=4	Pgam1	28.832	1.01325	1.49014	0.848375	0.252622	2.26217	1.15162	1.09388
D3ZD11	Signal peptidase complex subunit 2 OS=Rattus norvegicus OX=10116 GN=Spcs2 PE=1 SV=1	Spcs2	24.973	1.27846	1.67438	0.991169	1.96373	1.28988	1.00883	1.08074
Q9R066	Coxsackievirus and adenovirus receptor homolog OS=Rattus norvegicus OX=10116 GN=Cxadr PE=1 SV=2	Cxadr	39.948	1.02353	0.952632	0.880261	1.52526	0.430007	1.11974	1.07652
B5DEN5	Eukaryotic translation elongation factor 1 beta 2 OS=Rattus norvegicus OX=10116 GN=Eef1b2 PE=1 SV=1	Eef1b2	24.675	1.02654	0.982963	0.838349	0.938119	0.938227	1.16165	1.06677
P14408	Fumarate hydratase, mitochondrial OS=Rattus norvegicus OX=10116 GN=Fh PE=1 SV=2	Fh	54.464	1.24356	0.445182	0.993991	1.67372	0.165693	1.00601	1.06064
Q66X93	Staphylococcal nuclease domain-containing protein 1 OS=Rattus norvegicus OX=10116 GN=Snd1 PE=1 SV=1	Snd1	101.95	0.823545	1.25436	0.924192	1.85262	0.2531	1.07581	1.05977
A0A0G2K506	Lactadherin OS=Rattus norvegicus OX=10116 GN=Mfge8 PE=1 SV=1	Mfge8	51.143	0.24563	0.365843	1.82178	0.865321	1.53264	0.17822	1.05874
G3V6T1	Coatomer subunit alpha OS=Rattus norvegicus OX=10116 GN=Copa PE=1 SV=1	Copa	138.36	1.08265	0.854322	0.949407	0.173497	1.82893	1.05059	1.05774
G3V8C4	Chloride intracellular channel protein OS=Rattus norvegicus OX=10116 GN=Clic4 PE=1 SV=1	Clic4	28.669	1.02643	1.04313	0.812058	0.958432	0.896252	1.18794	1.05588
Q6P6R2	Dihydrolipoyl dehydrogenase, mitochondrial OS=Rattus norvegicus OX=10116 GN=Dld PE=1 SV=1	Dld	54.037	1.02855	0.052171	0.953476	1.04325	0.044876	1.04652	1.04939
A0A0G2JYF7	Catenin alpha 1 OS=Rattus norvegicus OX=10116 GN=Ctnna1 PE=1 SV=1	Ctnna1	89.317	1.34667	0.765343	1.02346	1.05433	1.25437	0.97654	1.04776
P35213	14-3-3 protein beta/alpha OS=Rattus norvegicus OX=10116 GN=Ywhab PE=1 SV=3	Ywhab	28.054	0.923899	0.89125	1.10245	1.0761	1.0761	0.89651	1.04494
A0A0G2K1J5	Plectin OS=Rattus norvegicus OX=10116 GN=Plec PE=1 SV=1	Plec	499.23	1.39856	0.865473	1.0489	0.854367	1.65244	0.951102	1.04376
P11505	Plasma membrane calcium-transporting ATPase 1 OS=Rattus norvegicus OX=10116 GN=Atp2b1 PE=1 SV=3	Atp2b1	134.69	1.28747	1.36681	1.0008	1.05424	1.75433	0.999199	1.04177
Q6P6G9	Heterogeneous nuclear ribonucleoprotein A1 OS=Rattus norvegicus OX=10116 GN=Hnrnpa1 PE=1 SV=1	Hnrnpa1	33.619	1.38946	0.542653	1.02553	0.542678	1.54378	0.974474	1.03492
A0A096P6L8	Fibronectin OS=Rattus norvegicus OX=10116 GN=Fn1 PE=1 SV=2	Fn1	272.44	0.236443	1.51767	0.799704	0.23654	1.19043	1.2003	1.02876
P81155	Voltage-dependent anion-selective channel protein 2 OS=Rattus norvegicus OX=10116 GN=Vdac2 PE=1 SV=2	Vdac2	31.745	1.29845	0.785346	1.01424	1.15433	1.04524	0.985756	1.02817
Q6IRJ7	Annexin OS=Rattus norvegicus OX=10116 GN=Anxa7 PE=1 SV=1	Anxa7	50.019	1.02846	0.471603	1.03233	0.43926	1.19373	0.967669	1.02696
Q6Q0N1	Cytosolic non-specific dipeptidase OS=Rattus norvegicus OX=10116 GN=Cndp2 PE=1 SV=1	Cndp2	52.693	1.73265	0.785634	1.01595	1.47655	1.1447	0.984045	1.0201
A0A0G2JZG7	Seryl-aminoacyl-tRNA synthetase 1, isoform CRA_a OS=Rattus norvegicus OX=10116 GN=Sars PE=1 SV=1	Sars	61.362	1.28754	1.02346	0.982765	1.49654	0.836241	1.01723	1.01708
Q5U3Z7	Serine hydroxymethyltransferase OS=Rattus norvegicus OX=10116 GN=Shmt2 PE=1 SV=1	Shmt2	55.764	1.38546	0.483096	1.03237	1.25436	0.726121	0.967626	1.01626
A0A0H2UHG0	Tyrosine--tRNA ligase OS=Rattus norvegicus OX=10116 GN=Yars PE=1 SV=1	Yars	63.025	1.12835	0.765473	1.04762	1.05437	0.954363	0.95238	1.00669
Q6AYT3	RNA-splicing ligase RtcB homolog OS=Rattus norvegicus OX=10116 GN=Rtcb PE=2 SV=1	Rtcb	55.249	1.29459	0.786354	1.01743	1.24327	0.831791	0.982575	0.986853
A0A0G2JSU3	Protein SET OS=Rattus norvegicus OX=10116 GN=Set PE=1 SV=1	Set	33.381	0.823463	0.15434	0.736532	0.183452	0.213025	1.26347	0.968273
Q6P0K8	Junction plakoglobin OS=Rattus norvegicus OX=10116 GN=Jup PE=1 SV=1	Jup	81.8	1.13895	1.01758	1.01173	0.853463	1.21083	0.988267	0.963478
P28480	T-complex protein 1 subunit alpha OS=Rattus norvegicus OX=10116 GN=Tcp1 PE=1 SV=1	Tcp1	60.359	1.28346	0.965342	1.0223	1.25437	0.890708	0.9777	0.954656
Q63632	Solute carrier family 12 member 4 OS=Rattus norvegicus OX=10116 GN=Slc12a4 PE=1 SV=1	Slc12a4	120.63	1.63546	0.876445	1.03736	0.543262	1.86346	0.962638	0.94931
E9PU28	Inosine-5'-monophosphate dehydrogenase 2 OS=Rattus norvegicus OX=10116 GN=Impdh2 PE=1 SV=1	Impdh2	55.814	1.38596	0.864723	0.99938	1.55644	0.527957	1.00062	0.949216
B0BNK1	RAB5C, member RAS oncogene family OS=Rattus norvegicus OX=10116 GN=Rab5c PE=1 SV=1	Rab5c	23.425	1.35462	0.896345	1.00171	1.46327	0.606425	0.998294	0.943219
G3V9Y1	Myosin, heavy polypeptide 10, non-muscle, isoform CRA_b OS=Rattus norvegicus OX=10116 GN=Myh10 PE=1 SV=1	Myh10	229	1.23948	0.929404	1.08699	1.81091	0.342958	0.913013	0.941957
Q9EQS0	Transaldolase OS=Rattus norvegicus OX=10116 GN=Taldo1 PE=1 SV=2	Taldo1	37.46	1.26457	0.675483	1.03746	0.775648	1.05436	0.962545	0.937884
Q63355	Unconventional myosin-Ic OS=Rattus norvegicus OX=10116 GN=Myo1c PE=1 SV=2	Myo1c	119.81	0.926432	1.03425	0.811902	0.647234	0.686814	1.1881	0.909673
Q9Z0V5	Peroxiredoxin-4 OS=Rattus norvegicus OX=10116 GN=Prdx4 PE=2 SV=1	Prdx4	31.007	0.925632	0.204714	0.847615	0.31851	0.322209	1.15238	0.906542
F1LNF7	Isocitrate dehydrogenase [NAD] subunit, mitochondrial OS=Rattus norvegicus OX=10116 GN=Idh3a PE=1 SV=2	Idh3a	41.176	1.29856	0.676458	1.03915	1.16535	0.558652	0.960846	0.89074
Q5U367	Multifunctional procollagen lysine hydroxylase and glycosyltransferase LH3 OS=Rattus norvegicus OX=10116 GN=Plod3 PE=1 SV=1	Plod3	85.059	1.38957	0.786434	1.01095	1.26535	0.539407	0.989049	0.876638
Q9QZA6	CD151 antigen OS=Rattus norvegicus OX=10116 GN=Cd151 PE=1 SV=2	Cd151	28.355	1.38546	0.786543	1.01688	1.25437	0.526096	0.983118	0.866629
P06761	Endoplasmic reticulum chaperone BiP OS=Rattus norvegicus OX=10116 GN=Hspa5 PE=1 SV=1	Hspa5	72.346	1.02534	0.847711	0.857901	0.581618	0.61884	1.1421	0.857779
Q4KLZ0	Vanin 1 OS=Rattus norvegicus OX=10116 GN=Vnn1 PE=1 SV=1	Vnn1	57.013	1.67255	0.052387	0.929561	0.543623	0.646479	1.07044	0.85159
Q63016	Large neutral amino acids transporter small subunit 1 OS=Rattus norvegicus OX=10116 GN=Slc7a5 PE=1 SV=2	Slc7a5	55.903	1.38596	0.987535	1.04197	1.19544	0.676544	0.958029	0.828586
Q6P9V1	Tetraspanin OS=Rattus norvegicus OX=10116 GN=Cd81 PE=1 SV=1	Cd81	25.904	0.253467	0.75667	1.25423	0.124324	0.754236	0.953464	0.809065
F1LTX4	Leucine-rich repeat neuronal 4 OS=Rattus norvegicus OX=10116 GN=Lrrn4 PE=1 SV=2	Lrrn4	80.896	1.29463	0.854362	1.02008	0.121801	1.396	0.979917	0.788153
O35142	Coatomer subunit beta' OS=Rattus norvegicus OX=10116 GN=Copb2 PE=1 SV=3	Copb2	102.55	1.12349	1.77402	1.04944	1.54863	0.592098	0.95056	0.78321
P02454	Collagen alpha-1(I) chain OS=Rattus norvegicus OX=10116 GN=Col1a1 PE=1 SV=5	Col1a1	137.95	1.48723	1.58265	1.35218	0.075761	2.56256	0.647815	0.743123
F1M953	Stress-70 protein, mitochondrial OS=Rattus norvegicus OX=10116 GN=Hspa9 PE=1 SV=1	Hspa9	73.744	1.13546	1.09141	1.00414	0.751374	0.632675	0.995856	0.736582
B4F7A5	CD99 molecule (Xg blood group) OS=Rattus norvegicus OX=10116 GN=Cd99 PE=1 SV=1	Cd99	16.588	0.586342	0.854262	1.42364	1.04235	0.215074	0.654732	0.667597
